# Supplementary material for: Developing Indicators of Age-Friendliness in Taiwanese Communities through a Modified Delphi Method
Source: Int J Environ Res Public Health. 2022 Nov 4;19(21):14430. doi: 10.3390/ijerph192114430 (PMC9658640; doi:10.3390/ijerph192114430)
Supplement: Supplementary file 1 [file ijerph-19-14430-s001.zip]

Archive with 1 entries (1 files):
- ijerph-1985275-supplementary.pdf
